# Supplementary material for: Affective Sensitivity to Air Pollution (ASAP): Person-specific associations between daily air pollution and affective states
Source: PLoS One. 2024 Aug 7;19(8):e0307430. doi: 10.1371/journal.pone.0307430 (PMC11305556; doi:10.1371/journal.pone.0307430)
Supplement: S1 Dataset — (CSV) [file pone.0307430.s002.csv]

	ID	DayInStudy	valence	arousal	AQI
1	1000	1	45.5	-3.9	31
2	1000	2	42.8	7.00000000000001	37
3	1000	3	30.3	-4.9	48
4	1000	4	47.4	-2.8	47
5	1000	5	61.3	6.49999999999999	41
6	1000	6	58.1	-1.9	39
7	1000	7	37.2	8.59999999999999	37
8	1000	8	27.9	-2.5	38
9	1000	9	51.6	8	48
10	1000	10	42.6	11.2	61
11	1000	11	53.5	-11.5	49
12	1000	12	58.7	2.9	35
13	1000	13	45	6.2	34
14	1000	14	44.7	4.5	31
15	1000	15	38.3	-6.7	51
16	1000	16	47.6	-2.2	64
17	1000	17	46.3	-5.3	60
18	1000	18	44.6	-5.2	56
19	1000	19	34.3	-7.7	54
20	1000	20	44.4	-14	93
21	1000	21	34.1	2.1	52
22	1000	22	45.2	-3.6	74
23	1000	23	48.6	2.8	61
24	1000	24	40.6	-6.6	46
25	1000	25	46.8	-7.6	35
26	1000	26	48.2	4.2	29
27	1000	27	47.8	-8.8	33
28	1000	28	56.6	-1.8	35
29	1000	29	49.6	-13.2	44
30	1000	30	41.7	-7.5	30
31	1000	31	49.3	-3.3	35
32	1000	32	25.2	5.59999999999999	48
33	1000	33	35.3	3.7	37
34	1000	34	51.7	2.5	31
35	1000	35	45.9	-5.1	46
36	1000	36	42.7	2.5	61
37	1000	37	37.7	-2.9	44
38	1000	38	34.3	-2.3	35
39	1000	39	40.7	-0.899999999999999	38
40	1000	40	34.8	-1	36
41	1000	41	44.7	-2.1	30
42	1000	42	62.4	1.2	33
43	1000	43	49.8	-13.2	34
44	1000	44	54.5	-3.1	50
45	1000	45	52.7	-4.7	29
46	1000	46	55.4	-1.2	48
47	1000	47	37.1	1.7	49
48	1000	48	50.8	-8	40
49	1000	49	57	0.799999999999997	43
50	1000	50	41.8	-1.40000000000001	46
51	1000	51	41.6	-7.00000000000001	36
52	1000	52	47.6	-7.6	33
53	1000	53	45.7	-2.3	40
54	1000	54	48.6	-3.2	42
55	1000	55	51.3	-9.09999999999999	44
56	1000	56	46.8	-2.6	42
57	1000	57	40.3	-2.5	44
58	1000	58	48.7	-1.5	47
59	1000	59	42.9	-5.3	41
60	1000	60	39	2.2	37
61	1000	61	34.2	5.40000000000001	43
62	1000	62	23.4	-2	54
63	1000	63	39.3	-6.9	47
64	1000	64	47.1	-0.100000000000001	39
65	1001	1	30	-1.2	37
66	1001	2	6.3	-3.9	48
67	1001	3	-1.3	-2.5	47
68	1001	4	-0.299999999999997	-8.49999999999999	41
69	1001	5	17.9	0.899999999999999	39
70	1001	6	16.9	2.90000000000001	37
71	1001	7	2.4	0.999999999999993	38
72	1001	8	9.90000000000001	4.7	48
73	1001	9	18.4	4.8	61
74	1001	10	18.6	7	49
75	1001	11	28.6	1.60000000000001	35
76	1001	12	21.9	7.3	34
77	1001	13	15.2	8	31
78	1001	14	33.4	3.8	51
79	1001	15	18.2	6.2	64
80	1001	16	31.6	7.8	60
81	1001	17	43.5	0.100000000000001	56
82	1001	18	22.3	12.5	54
83	1001	19	26	5.6	93
84	1001	20	-11.4	5.2	52
85	1001	21	-22.8	5.8	74
86	1001	22	-14	11	64
87	1001	23	21.1	8.9	21
88	1001	24	32.9	-15.5	37
89	1001	25	13.4	7	43
90	1001	26	7	6.8	45
91	1001	27	16	8.6	71
92	1001	28	9.7	10.1	61
93	1001	29	7.2	-0.599999999999998	46
94	1001	30	22.1	0.699999999999996	35
95	1001	31	17.8	8.6	29
96	1001	32	11.4	0.999999999999993	33
97	1001	33	29.4	-1.4	35
98	1001	34	21.8	6.4	44
99	1001	35	2.3	7.9	30
100	1001	36	11	5.60000000000001	35
101	1001	37	27.6	9	48
102	1001	38	29.1	2.5	37
103	1001	39	10.1	1.3	31
104	1001	40	21	0.799999999999997	61
105	1001	41	15.9	7.1	44
106	1001	42	6.59999999999999	14.4	35
107	1001	43	20.8	3.39999999999999	29
108	1001	44	19.6	-5.2	48
109	1001	45	9	8.59999999999999	49
110	1001	46	20.5	-1.09999999999999	40
111	1001	47	-6.9	-6.7	43
112	1001	48	8.4	8.6	46
113	1001	49	11.1	4.7	36
114	1001	50	9.49999999999999	9.1	33
115	1001	51	18.4	5	40
116	1001	52	20.5	2.7	42
117	1001	53	-12.3	-6.5	44
118	1001	54	12.2	9.8	42
119	1001	55	0.600000000000001	26.2	44
120	1001	56	30.5	1.90000000000001	47
121	1001	57	33.4	9.2	41
122	1001	58	28.9	3.89999999999999	37
123	1001	59	23.6	8.40000000000001	43
124	1001	60	28.7	4.7	54
125	1001	61	38.4	3.2	47
126	1001	62	13.4	8.2	39
127	1001	63	14.1	-1.5	39
128	1002	1	36.3	1.09999999999999	31
129	1002	2	24.2	-13	37
130	1002	3	55.4	-5.2	48
131	1002	4	85.5	2.3	47
132	1002	5	92	2.4	41
133	1002	6	76.9	-2.7	39
134	1002	7	64.2	-5.8	37
135	1002	8	47.1	2.49999999999999	38
136	1002	9	53.4	8	48
137	1002	10	25.4	18.2	61
138	1002	11	14.3	-4.3	49
139	1002	12	7.59999999999999	6.2	35
140	1002	13	39.5	12.5	31
141	1002	14	54.8	4.8	51
142	1002	15	55.2	-10.6	64
143	1002	16	74.9	-1.7	60
144	1002	17	63.7	-1.3	56
145	1002	18	55	-8.40000000000001	54
146	1002	19	78.3	0.100000000000009	93
147	1002	20	69.7	-7.09999999999999	52
148	1002	21	52.1	-0.5	74
149	1002	22	57.2	-8.2	36
150	1002	23	79.2	2	30
151	1002	24	71.5	-0.100000000000009	33
152	1002	25	49.1	1.7	34
153	1002	26	26.3	9.69999999999999	25
154	1002	27	7.10000000000001	24.1	28
155	1002	28	52.4	6.39999999999999	38
156	1002	29	36.6	-8.59999999999999	38
157	1002	30	12.1	9.90000000000001	22
158	1002	31	62.8	-3.8	16
159	1002	32	30.8	34.6	28
160	1002	33	74.1	4.9	50
161	1002	34	72.8	-3.2	47
162	1002	35	24.6	4.8	32
163	1002	36	-4.8	12.8	37
164	1002	37	41.7	5.49999999999999	53
165	1002	38	64.9	8.1	57
166	1002	39	67.9	6.89999999999999	57
167	1002	40	-46.1	7.3	50
168	1002	41	-36.3	-0.499999999999993	41
169	1002	42	-55.4	7.99999999999999	33
170	1002	43	14.9	2.09999999999999	37
171	1002	44	48.9	3.90000000000001	43
172	1002	45	70.8	1	54
173	1002	46	57.3	15.7	47
174	1002	47	62.7	5.7	39
175	1002	48	64.6	2.4	39
176	1002	49	10.6	17	38
177	1002	50	20.6	-8.19999999999999	72
178	1002	51	8.7	3.3	41
179	1002	52	36.4	-7.4	48
180	1002	53	40	0.799999999999997	44
181	1002	54	46.4	7	34
182	1002	55	24.6	28.4	41
183	1002	56	26.3	22.1	51
184	1002	57	29.3	19.5	45
185	1002	58	35.9	23.9	47
186	1002	59	21.4	11	46
187	1002	60	24.7	4.30000000000001	50
188	1003	1	15.4	20.4	37
189	1003	2	19.2	14.4	48
190	1003	3	20.1	-0.5	47
191	1003	4	54.5	-6.09999999999999	41
192	1003	5	29.6	-5	39
193	1003	6	27.8	-3.8	37
194	1003	7	6.3	28.5	38
195	1003	8	34.3	9.5	48
196	1003	9	47.3	-2.9	61
197	1003	10	40.2	-12	49
198	1003	11	48.7	1.9	35
199	1003	12	38.8	-0.200000000000003	34
200	1003	13	25.8	11.8	31
201	1003	14	52.9	-1.9	51
202	1003	15	39.2	5.00000000000001	64
203	1003	16	40.1	5.5	60
204	1003	17	69.2	0	56
205	1003	18	60.125	5.875	54
206	1003	19	63.2	1.6	93
207	1003	20	53.6	15.6	52
208	1003	21	51.6	-10.6	74
209	1003	22	57.7	-7.7	64
210	1003	23	47.5	11.9	36
211	1003	24	27.2	15.8	30
212	1003	25	-1.3	23.1	33
213	1003	26	18.5	36.5	34
214	1003	27	8.9	22.9	25
215	1003	28	45.6	13.8	28
216	1003	29	36.3	7.90000000000001	38
217	1003	30	52.3	4.49999999999999	38
218	1003	31	48.2	11	22
219	1003	32	51.7	-3.5	16
220	1003	33	62	-3.2	28
221	1003	34	56.1	-1.1	50
222	1003	35	56.5	12.5	47
223	1003	36	51.8	-1.6	32
224	1003	37	44.9	-0.899999999999999	37
225	1003	38	55.4	2.39999999999999	53
226	1003	39	37.9	-14.5	57
227	1003	40	67.1	7.50000000000001	57
228	1003	41	41.9	11.5	50
229	1003	42	52.6	3.2	41
230	1003	43	34.8	9.4	33
231	1003	44	38.3	8.1	33
232	1003	45	18.8	3.8	40
233	1003	46	47.7	12.7	42
234	1003	47	42.9	-10.5	44
235	1003	48	42.7	3.90000000000001	42
236	1003	49	20.2	21.8	44
237	1003	50	18.1	20.9	47
238	1003	51	30.9	7.5	41
239	1003	52	42.1	4.5	37
240	1003	53	60.4	-2.4	54
241	1003	54	48.9	-5.7	47
242	1003	55	43.5	1.9	39
243	1003	56	42.1	3.7	39
244	1003	57	40.4	2.6	38
245	1003	58	35.9	-2.1	72
246	1003	59	41.4	-7.2	41
247	1003	60	49.6	-1.6	49
248	1003	61	60	1.2	48
249	1003	62	41.6	5.6	44
250	1003	63	33.1	-10.3	34
251	1004	1	66.3	11.1	48
252	1004	2	44.8	7.8	61
253	1004	3	33.1	-11.5	49
254	1004	4	20.2	-18.2	35
255	1004	5	48.5	-4.9	34
256	1004	6	42	-4.2	31
257	1004	7	42.1	-11.7	51
258	1004	8	21.4	-9.8	64
259	1004	9	33.6	-12.6	60
260	1004	10	-10.3	-21.5	56
261	1004	11	32.2	-14.6	54
262	1004	12	13.2	-4.6	93
263	1004	13	34.1	-10.7	52
264	1004	14	25.1	-18.9	74
265	1004	15	-8.3	-13.3	64
266	1004	16	14.1	-16.3	56
267	1004	17	4.2	-22.2	52
268	1004	18	-34.9	-2.10000000000001	36
269	1004	19	-9	-12.2	41
270	1004	20	9.2	-26.6	38
271	1004	21	9.1	-7.1	41
272	1004	22	-32.7	12.7	25
273	1004	23	10.2	-14.4	28
274	1004	24	10.4	-25	38
275	1004	25	-14.3	-15.7	38
276	1004	26	14.2	-21.4	22
277	1004	27	-20.5	-8.9	16
278	1004	28	-6.40000000000001	-10.4	28
279	1004	29	-3.2	-22.8	50
280	1004	30	-13.3	-18.1	47
281	1004	31	-4.8	-14.4	32
282	1004	32	-2.50000000000001	-12.7	37
283	1004	33	-14.8	-9.8	53
284	1004	34	-9.40000000000001	-6.8	57
285	1004	35	-17.3	-3.3	57
286	1004	36	-0.700000000000003	-13.9	50
287	1004	37	-16	-9.2	41
288	1004	38	-25.2	-12.4	33
289	1004	39	-18.8	-7.60000000000001	64
290	1004	40	-2.9	-7.1	32
291	1004	41	-22.6	-4.2	69
292	1004	42	-13.7	-16.7	75
293	1004	43	9.10000000000001	9.3	46
294	1004	44	2.3	-4.10000000000001	36
295	1004	45	8.60000000000001	-20.2	33
296	1004	46	8.5	-10.3	40
297	1004	47	16.6	-16.2	42
298	1004	48	8.2	-6.6	44
299	1004	49	-3.49999999999999	-16.3	42
300	1004	50	-4.6	-11.2	44
301	1004	51	4.7	-11.7	47
302	1004	52	-8.3	-7.09999999999999	41
303	1004	53	12	-12	37
304	1004	54	10.8	-6	43
305	1004	55	2	-9	54
306	1004	56	9.4	-6.6	47
307	1004	57	-0.5	-4.1	39
308	1004	58	-7.90000000000001	-7.1	39
309	1004	59	6.6	-2.4	38
310	1004	60	-0.5	-10.1	72
311	1004	61	6.7	-6.3	41
312	1004	62	-7.8	-12.2	49
313	1004	63	-3	-7.4	48
314	1006	1	52.1	12.3	42
315	1006	2	50.1	14.9	51
316	1006	3	74.1	3.7	41
317	1006	4	62.5	7.7	35
318	1006	5	75.8	0.200000000000003	31
319	1006	6	71	3	21
320	1006	7	75.5	-0.299999999999997	50
321	1006	8	75.6	1	47
322	1006	9	76.8	1.2	32
323	1006	10	73.5	0.299999999999997	35
324	1006	11	76.3	0.700000000000003	30
325	1006	12	76.8	0	34
326	1006	13	75.7	-1.3	47
327	1006	14	72.2	-3.4	105
328	1006	15	73.1	1.1	64
329	1006	16	68	0	58
330	1006	17	71.8	-2.4	50
331	1006	18	75.1	-0.899999999999999	42
332	1006	19	73.3	1.7	50
333	1006	20	76.9	-0.300000000000004	51
334	1006	21	66	8.8	49
335	1006	22	68.8	-2.8	64
336	1006	23	57.2	8.2	37
337	1006	24	45.9	10.3	34
338	1006	25	56.3	6.7	24
339	1006	26	60.3	7.9	35
340	1006	27	57.6	14.6	32
341	1006	28	69	9	26
342	1006	29	57.2	5.6	24
343	1006	30	58.8	8	33
344	1006	31	54	12.8	31
345	1006	32	53.9	16.1	18
346	1006	33	67.1	4.9	18
347	1006	34	64.4	8.4	26
348	1006	35	56.9	14.3	30
349	1006	36	58.7	6.9	28
350	1006	37	64.7	8.5	24
351	1006	38	67.4	7.2	36
352	1006	39	65.7	7.7	34
353	1006	40	70.4	0	37
354	1006	41	60.2	9.00000000000001	31
355	1006	42	61	5	26
356	1006	43	57.7	14.7	28
357	1006	44	61.4	11	30
358	1006	45	65.7	9.5	44
359	1006	46	57	9.4	39
360	1006	47	62.8	8	38
361	1006	48	59.6	8.8	39
362	1006	49	64	4	NA
363	1006	50	56	2.8	NA
364	1006	51	69.6	3.4	36
365	1006	52	68.5	-0.100000000000001	43
366	1006	53	65.3	4.1	42
367	1006	54	64.6	2.6	41
368	1006	55	67.4	4	43
369	1006	56	74.7	3.7	38
370	1006	57	62.7	5.5	23
371	1006	58	64.1	5.7	44
372	1006	59	67.3	7.7	47
373	1006	60	71.5	4.5	43
374	1006	61	61.5	7.1	42
375	1006	62	65.2	6.2	36
376	1006	63	65.3	9.09999999999999	46
377	1007	1	81.6	-8.6	31
378	1007	2	67.6	5.6	37
379	1007	3	39.5	1.3	48
380	1007	4	41	9.2	47
381	1007	5	33.9	-4.1	41
382	1007	6	9.7	4.3	39
383	1007	7	17.8	2.2	37
384	1007	8	30.1	0.899999999999999	38
385	1007	9	32.2	7.8	48
386	1007	10	30.3	-2.7	61
387	1007	11	38.2	3.4	49
388	1007	12	30.3	10.7	35
389	1007	13	33.1	2.49999999999999	34
390	1007	14	34	3	31
391	1007	15	37.2	11.6	51
392	1007	16	36.6	6.2	64
393	1007	17	21.3	-0.5	60
394	1007	18	25.9	11.9	56
395	1007	19	29.5	1.5	54
396	1007	20	41.4	5.6	93
397	1007	21	24.9	-3.50000000000001	52
398	1007	22	4.59999999999999	4.2	28
399	1007	23	16.3	10.5	38
400	1007	24	32.7	10.7	38
401	1007	25	61	13	22
402	1007	26	28.1	7.3	28
403	1007	27	20.2	-1.2	50
404	1007	28	35.4	3	47
405	1007	29	36.5	-4.1	32
406	1007	30	29.7	10.1	37
407	1007	31	24.3	1.90000000000001	53
408	1007	32	47.9	2.1	57
409	1007	33	32.9	2.5	57
410	1007	34	14.1	9.9	50
411	1007	35	35	6	41
412	1007	36	25	-2.4	33
413	1007	37	26.2	-5	32
414	1007	38	24.2	7.2	48
415	1007	39	31.6	-2.39999999999999	49
416	1007	40	59	9.00000000000001	46
417	1007	41	57.3	-4.5	36
418	1007	42	49.5	-21.3	33
419	1007	43	42.9	8.5	40
420	1007	44	55.2	5.6	42
421	1007	45	41	1.4	44
422	1007	46	24.3	-12.9	42
423	1007	47	51.4	-7.2	44
424	1007	48	49.8	0.599999999999994	47
425	1007	49	40.2	0.199999999999996	41
426	1007	50	64	8.2	37
427	1007	51	32.5	6.1	54
428	1007	52	38.2	1.99999999999999	47
429	1007	53	39	-5	39
430	1007	54	23.5	4.9	39
431	1007	55	35.2	3.40000000000001	38
432	1007	56	5.2	-24.4	72
433	1008	1	23.4	-13.4	39
434	1008	2	28.6	-17	37
435	1008	3	55.6	-8.99999999999999	38
436	1008	4	46.1	-19.5	48
437	1008	5	55.4	-13.6	61
438	1008	6	57.3	-16.1	49
439	1008	7	63.6	-13.8	35
440	1008	8	63.2	-16	34
441	1008	9	68	-13.4	31
442	1008	10	52.1	-11.3	51
443	1008	11	51.1	-10.9	64
444	1008	12	53.5	-11.9	60
445	1008	13	55.2	-4.2	56
446	1008	14	44.8	-1.59999999999999	54
447	1008	15	68.2	-6	93
448	1008	16	50.7	-16.3	52
449	1008	17	43.6	-16.2	74
450	1008	18	49.5	-13.3	64
451	1008	19	33.9	-10.7	56
452	1008	20	21.5	-9.29999999999999	52
453	1008	21	38.4	-15.8	36
454	1008	22	36.6	-11.6	35
455	1008	23	44.9	-5.7	38
456	1008	24	27.8	1.6	36
457	1008	25	37.3	-1.90000000000001	30
458	1008	26	49.5	3.7	33
459	1008	27	4.59999999999999	-11.2	34
460	1008	28	33.3	0.699999999999996	25
461	1008	29	5.99999999999999	11.8	28
462	1008	30	21.3	3.1	38
463	1008	31	27.8	1.2	38
464	1008	32	27.5	-2.50000000000001	22
465	1008	33	12.8	-1.8	16
466	1008	34	32.2	-7	28
467	1008	35	26	-1.8	50
468	1008	36	13.8	6.4	32
469	1008	37	27.6	-13	37
470	1008	38	16.5	-10.1	53
471	1008	39	21.4	-10	57
472	1008	40	31	-5.2	57
473	1008	41	24.5	-2.9	50
474	1008	42	9.4	-16	41
475	1009	1	57.3	3.90000000000001	35
476	1009	2	38.4	3.8	58
477	1009	3	39.5	2.3	67
478	1009	4	32.9	1.3	64
479	1009	5	32.5	-0.899999999999999	62
480	1009	6	4.7	0.0999999999999979	56
481	1009	7	13.3	-3.90000000000001	59
482	1009	8	55.2	-1	57
483	1009	9	30.7	-4.5	67
484	1009	10	53.3	-2.09999999999999	68
485	1009	11	43.1	4.1	69
486	1009	12	56.8	-4	58
487	1009	13	67.1	0.299999999999997	77
488	1009	14	51.7	-7.7	58
489	1009	15	60.7	0.699999999999996	67
490	1009	16	56.5	-1.7	62
491	1009	17	53.2	-5	62
492	1009	18	49	-3.8	67
493	1009	19	30.8	-4	52
494	1009	20	38.4	-10	33
495	1009	21	37.4	-4.2	35
496	1009	22	53.2	-3.6	49
497	1009	23	56.3	-4.5	33
498	1009	24	48.6	-4.2	31
499	1009	25	58.5	-3.9	39
500	1009	26	25.4	-7	58
501	1009	27	65.6	-7.2	55
502	1009	28	36.8	-9.2	41
503	1009	29	60.3	-0.900000000000006	51
504	1009	30	53.6	-1.2	62
505	1009	31	47.7	-1.5	53
506	1009	32	48.5	2.3	41
507	1009	33	44	2.2	38
508	1009	34	53.6	-1	46
509	1009	35	39.3	-0.899999999999999	56
510	1009	36	56.9	-0.899999999999999	53
511	1009	37	55.2	-0.200000000000003	42
512	1009	38	61.1	-4.3	52
513	1009	39	60.1	-2.1	62
514	1009	40	59.9	-1.3	65
515	1009	41	63.2	-5.4	77
516	1009	42	48.5	0.300000000000004	84
517	1009	43	42.7	-6.3	88
518	1009	44	52.1	-10.7	55
519	1009	45	70.4	-4.4	64
520	1009	46	68.1	-2.09999999999999	59
521	1009	47	69	1.4	21
522	1009	48	60.2	-3.8	43
523	1009	49	62.6	-1.59999999999999	57
524	1009	50	65.8	-6.6	40
525	1009	51	52.8	-7	40
526	1009	52	67.6	-1.8	23
527	1009	53	64.5	-0.899999999999991	25
528	1009	54	49.8	-4	33
529	1009	55	65.4	-6.6	21
530	1009	56	57.7	-1.7	24
531	1009	57	62.3	-1.3	23
532	1009	58	59.3	-0.699999999999996	52
533	1009	59	50.1	-3.7	59
534	1009	60	58.2	-0.399999999999999	39
535	1009	61	67.9	0.899999999999999	68
536	1009	62	68.1	0.300000000000004	57
537	1009	63	64.7	-7.7	48
538	1011	1	43.1	5.3	48
539	1011	2	22.4	0.200000000000003	61
540	1011	3	41.9	5.1	49
541	1011	4	50.4	-3.2	35
542	1011	5	60.6	-1.99999999999999	34
543	1011	6	38.1	-5.89999999999999	31
544	1011	7	47.5	1.9	51
545	1011	8	32.1	1.49999999999999	64
546	1011	9	-11.1	26.3	60
547	1011	10	3.7	5.9	56
548	1011	11	11.2	7.8	54
549	1011	12	34.6	-4.8	93
550	1011	13	-4.4	16.8	52
551	1011	14	16.8	16.4	74
552	1011	15	1.8	9.4	64
553	1011	16	8.6	11.8	56
554	1011	17	1.8	14.8	52
555	1011	18	21.4	14.6	36
556	1011	19	32.6	2	41
557	1011	20	19.5	10.5	38
558	1011	21	3.6	15.6	41
559	1011	22	-11.9	11.3	48
560	1011	23	-16.7	5.7	58
561	1011	24	8.30000000000001	2.90000000000001	53
562	1011	25	4.2	8.99999999999999	71
563	1011	26	3.5	9.7	32
564	1011	27	7.2	12.4	36
565	1011	28	50.8	-9.8	30
566	1011	29	37.4	0.800000000000004	33
567	1011	30	43.2	6.8	34
568	1011	31	41.5	2.3	25
569	1011	32	39.4	7.8	28
570	1011	33	33.5	3.5	38
571	1011	34	25.2	3.2	38
572	1011	35	24.8	15.8	16
573	1011	36	38.7	-0.299999999999997	28
574	1011	37	31.1	8.9	50
575	1011	38	34.8	3.4	47
576	1011	39	29.6	1.2	32
577	1011	40	33	-1.6	37
578	1011	41	57.8	-1.20000000000001	53
579	1011	42	38.8	4	57
580	1011	43	49.9	6.3	57
581	1011	44	24.8	10.4	50
582	1011	45	11.1	6.7	41
583	1011	46	-13.1	3.7	33
584	1011	47	15	7.2	64
585	1011	48	19.7	-14.7	36
586	1011	49	32.2	4.8	33
587	1011	50	34.9	11.3	42
588	1011	51	49	6	44
589	1011	52	48.8	-5.59999999999999	42
590	1011	53	55.9	-5.9	44
591	1011	54	15.4	21.6	47
592	1011	55	18.7	18.7	41
593	1011	56	19.8	-6.4	37
594	1011	57	31	7.40000000000001	43
595	1011	58	29.8	2.8	54
596	1011	59	23.3	6.90000000000001	39
597	1011	60	12.5	2.5	39
598	1011	61	25.9	19.9	38
599	1011	62	21.1	15.7	72
600	1011	63	20.9	11.1	41
601	1011	64	26.8	10.8	49
602	1011	65	37.7	0.700000000000003	44
603	1013	1	35.2	-7.8	37
604	1013	2	-19.9	23.7	38
605	1013	3	-22.9	16.1	48
606	1013	4	10.3	-5.7	61
607	1013	5	37.3	-31.3	49
608	1013	6	41.7	-4.7	35
609	1013	7	53.7	-7.7	34
610	1013	8	-0.899999999999999	13.5	31
611	1013	9	-33.7	19.9	51
612	1013	10	39.2	13	64
613	1013	11	15.1	-29.1	56
614	1013	12	67.1	4.3	54
615	1013	13	-23.4	-0.399999999999991	93
616	1013	14	13.6	18.6	52
617	1013	15	51.5	12.5	74
618	1013	16	-25.2	12.8	56
619	1013	17	7.99999999999999	-24.2	52
620	1013	18	47.2	12.2	38
621	1013	19	27.3	-22.5	36
622	1013	20	18.2	2.2	34
623	1013	21	77.5	1.7	25
624	1013	22	42.7	-8.9	28
625	1013	23	58.9	-1.1	38
626	1013	24	21.6	11.8	38
627	1013	25	69.2	3.8	22
628	1013	26	12.8	-6	28
629	1013	27	47.3	2.7	50
630	1013	28	45.5	1.3	47
631	1013	29	15	7.2	32
632	1013	30	35.3	-6.9	37
633	1013	31	78.4	-2.8	53
634	1013	32	64.1	-14.5	57
635	1013	33	19.1	14.7	57
636	1013	34	52.6	-11.6	50
637	1013	35	71.6	-5.2	41
638	1013	36	50.4	6.8	47
639	1013	37	65.1	-8.29999999999999	41
640	1013	38	47	-3.8	37
641	1013	39	43.3	-17.9	43
642	1013	40	20	20.6	39
643	1013	41	44.6	6.00000000000001	39
644	1013	42	60.8	-1.6	38
645	1013	43	20.7	-7.90000000000001	41
646	1013	44	40.6	-10.6	49
647	1013	45	68	-2.8	48
648	1013	46	68.6	1.99999999999999	44
649	1013	47	53.8	-0.200000000000003	34
650	1013	48	63.3	1.7	41
651	1013	49	47.6	1.99999999999999	51
652	1013	50	45.8	7.8	45
653	1013	51	64.3	-7.3	36
654	1013	52	64.4	-1.99999999999999	47
655	1013	53	65.1	0.899999999999999	46
656	1014	1	53.8	7.59999999999999	NA
657	1014	2	-14.6	15.2	NA
658	1014	3	27	2.2	NA
659	1014	4	38.3	10.3	NA
660	1014	5	9.2	1.8	NA
661	1014	6	66.5	-0.100000000000001	NA
662	1014	7	-4.5	3.10000000000001	NA
663	1014	8	69.4	-14.2	NA
664	1014	9	21.8	-6.2	NA
665	1014	10	33.6	-13.8	NA
666	1014	11	-22.6	-0.799999999999997	NA
667	1014	12	-34.7	12.1	NA
668	1014	13	-3.6	8.4	NA
669	1014	14	67.4	2.99999999999999	NA
670	1014	15	34.6	0.800000000000004	NA
671	1014	16	35.2	-1	NA
672	1014	17	-16	5.8	NA
673	1014	18	56.5	-4.7	NA
674	1014	19	12.5	-12.1	NA
675	1014	20	33.4	-8	NA
676	1014	21	40.2	9.8	NA
677	1014	22	60.9	2.3	NA
678	1014	23	-47.7	-6.09999999999999	NA
679	1014	24	46.5	11.1	NA
680	1014	25	39.1	0.899999999999999	NA
681	1014	26	-10.7	13.5	NA
682	1014	27	44.6	8.2	NA
683	1014	28	29.2	-4.4	NA
684	1014	29	17.8	5.40000000000001	NA
685	1014	30	56.3	8.3	NA
686	1014	31	45.1	-2.3	NA
687	1014	32	37.7	-7.9	NA
688	1014	33	27.1	9.3	NA
689	1014	34	36.5	2.5	NA
690	1014	35	41	6.40000000000001	NA
691	1014	36	36.2	23.4	NA
692	1014	37	-13.2	0.400000000000006	NA
693	1014	38	45	-8.4	NA
694	1014	39	8.4	1.8	NA
695	1014	40	19.4	9.4	NA
696	1015	1	64	-6.2	NA
697	1015	2	73.4	-9.8	NA
698	1015	3	77.1	-5.49999999999999	NA
699	1015	4	76.5	-3.09999999999999	NA
700	1015	5	64.7	-7.3	NA
701	1015	6	67.5	-8.3	NA
702	1015	7	65.6	0.999999999999993	NA
703	1015	8	70.8	-10.6	NA
704	1015	9	79.9	-4.09999999999999	NA
705	1015	10	65.2	-7.8	NA
706	1015	11	62.7	-5.9	NA
707	1015	12	80.8	-7.6	NA
708	1015	13	66.7	-7.7	NA
709	1015	14	78.4	-8.8	NA
710	1015	15	48.1	2.1	NA
711	1015	16	60.8	-21	NA
712	1015	17	73.6	-13.6	NA
713	1015	18	84.8	-0.399999999999999	NA
714	1015	19	80.7	-6.7	NA
715	1015	20	74.8	-7.4	NA
716	1015	21	68.7	-3.1	NA
717	1015	22	58	-9.2	NA
718	1015	23	61.1	-3.7	NA
719	1015	24	64.3	-5.90000000000001	NA
720	1015	25	53.2	-15.6	NA
721	1015	26	68.2	-3.59999999999999	NA
722	1015	27	58.4	-7.8	NA
723	1015	28	51.1	3.1	NA
724	1015	29	51.1	-7.7	NA
725	1015	30	61	-1.8	NA
726	1015	31	56.9	2.7	NA
727	1015	32	53	-7.2	NA
728	1015	33	52.8	-10.2	NA
729	1015	34	68.5	-1.9	NA
730	1015	35	65.3	-8.90000000000001	NA
731	1015	36	60.5	-0.900000000000006	NA
732	1015	37	57.7	-9.5	NA
733	1015	38	62.4	-9.40000000000001	NA
734	1015	39	59.1	-0.899999999999999	NA
735	1015	40	62.4	-7.2	NA
736	1015	41	56.5	-8.3	NA
737	1015	42	40.2	-11.6	NA
738	1015	43	65.8	3.4	NA
739	1015	44	64.5	9.5	NA
740	1015	45	29.8	8.99999999999999	NA
741	1015	46	37.9	0.300000000000004	NA
742	1015	47	40.4	-3.2	NA
743	1015	48	55.9	2.7	NA
744	1015	49	59.5	0.5	NA
745	1015	50	66	4.60000000000001	NA
746	1015	51	59.7	1.3	NA
747	1015	52	57.2	6.8	NA
748	1015	53	60.4	2.6	NA
749	1015	54	65.1	-4.3	NA
750	1015	55	51.9	5.09999999999999	NA
751	1015	56	55.9	6.5	NA
752	1015	57	60.8	-3.80000000000001	NA
753	1015	58	52.3	6.7	NA
754	1015	59	59.5	-0.899999999999999	NA
755	1015	60	53.6	6.4	NA
756	1016	1	16.9	4.7	34
757	1016	2	24.3	10.9	31
758	1016	3	38	14.2	51
759	1016	4	36.8	-4.6	64
760	1016	5	56.6	6.2	60
761	1016	6	38.5	-3.50000000000001	56
762	1016	7	45.3	21.7	54
763	1016	8	46.4	2	93
764	1016	9	24.2	-0.200000000000003	74
765	1016	10	20.3	-2.7	64
766	1016	11	43.5	-2.10000000000001	56
767	1016	12	27.2	-6.59999999999999	52
768	1016	13	16.4	-1.4	36
769	1016	14	37.3	-0.699999999999996	41
770	1016	15	34.7	6.3	38
771	1016	16	37.1	-2.89999999999999	41
772	1016	17	45.1	-9.3	47
773	1016	18	51.6	-6.4	48
774	1016	19	49.1	0.5	58
775	1016	20	48.8	-12.4	53
776	1016	21	47.8	-3.99999999999999	38
777	1016	22	59.2	7.2	55
778	1016	23	38.3	1.09999999999999	36
779	1016	24	59.3	13.7	32
780	1016	25	47.5	12.3	31
781	1016	26	27.8	5.2	27
782	1016	27	27.8	12.6	33
783	1016	28	31.4	3.4	41
784	1016	29	12.1	6.7	66
785	1016	30	6.90000000000001	6.3	92
786	1016	31	-2.9	18.7	44
787	1016	32	25.8	4.2	32
788	1016	33	26.6	9	31
789	1016	34	4.4	10	58
790	1016	35	53.3	-2.7	68
791	1016	36	59.4	-9.20000000000001	56
792	1016	37	56.6	-19	44
793	1016	38	47.9	-0.5	31
794	1016	39	-9.9	3.3	29
795	1016	40	32.3	15.1	29
796	1016	41	45	-3.4	48
797	1016	42	57	1.8	40
798	1016	43	53.3	-8.9	43
799	1016	44	44.5	5.9	46
800	1016	45	44	3.2	36
801	1016	46	42.3	-0.299999999999997	40
802	1016	47	41	2.00000000000001	42
803	1016	48	48.3	8.5	44
804	1016	49	56.8	13	42
805	1016	50	40	9.4	44
806	1016	51	31	13	47
807	1016	52	23.2	4.8	41
808	1016	53	33.3	2.7	37
809	1016	54	26.8	-4.6	43
810	1016	55	41.4	10.4	54
811	1016	56	46.4	11.8	47
812	1016	57	31.3	12.5	39
813	1016	58	39.6	15.4	39
814	1018	1	33.2	-14	38
815	1018	2	68.6	-10.8	48
816	1018	3	34.7	3.1	61
817	1018	4	9.2	-10.2	49
818	1018	5	24.4	-24	35
819	1018	6	16	-5.2	34
820	1018	7	39.1	-19.1	31
821	1018	8	22.9	-8.5	51
822	1018	9	32.5	-8.9	64
823	1018	10	42.8	-2.6	60
824	1018	11	34.1	-0.499999999999996	56
825	1018	12	37.2	-9	54
826	1018	13	42.6	0.800000000000004	93
827	1018	14	26.2	-1.8	52
828	1018	15	38.3	-9.5	74
829	1018	16	32.9	-2.7	64
830	1018	17	10.9	7.3	56
831	1018	18	48.5	-22.1	52
832	1018	19	62.1	-15.9	36
833	1018	20	21.1	-2.5	41
834	1018	21	31.5	-8.3	38
835	1018	22	48.7	-12.9	37
836	1018	23	75.7	-7.3	53
837	1018	24	65.8	-16.6	57
838	1018	25	67.4	-2.4	57
839	1018	26	47.2	0.800000000000004	50
840	1018	27	33.9	-21.9	41
841	1018	28	21.2	-7.2	33
842	1018	29	26.5	-8.5	64
843	1018	30	17.1	-13.3	69
844	1018	31	7.9	-14.3	75
845	1018	32	53	-41.6	67
846	1018	33	34.9	-24.9	47
847	1018	34	32.1	-19.7	28
848	1018	35	49.7	-26.5	30
849	1018	36	46.3	-28.5	27
850	1018	37	15.9	-26.1	24
851	1018	38	31.1	-6.5	51
852	1018	39	29.3	-12.9	65
853	1018	40	86.6	-8.8	31
854	1018	41	31.9	-21.1	41
855	1018	42	52.6	-12.4	37
856	1018	43	44	18.2	43
857	1018	44	54.5	-23.9	54
858	1018	45	43.3	-11.9	47
859	1018	46	3.3	7.7	39
860	1018	47	-6.7	17.7	39
861	1018	48	38	-14.6	38
862	1018	49	43.7	2.7	72
863	1018	50	53.7	-7.7	41
864	1018	51	51.6	-4.4	49
865	1018	52	61.8	-13.8	48
866	1018	53	43.3	-6.7	44
867	1018	54	61	-7.6	34
868	1018	55	63.1	-9.9	41
869	1018	56	45	14.4	51
870	1018	57	56.2	-1	45
871	1018	58	28.1	-3.3	36
872	1018	59	57.2	-1.8	47
873	1018	60	17.1	-10.5	46
874	1019	1	9.02499999999999	8.175	38
875	1019	2	79.9	-3.1	48
876	1019	3	82.3	-1.7	61
877	1019	4	75.7	-3.3	49
878	1019	5	85.7	-0.699999999999996	35
879	1019	6	35.8	2	34
880	1019	7	70.1	-7.1	31
881	1019	8	75.1	0.899999999999999	51
882	1019	9	72	6.4	60
883	1019	10	63.9	1.09999999999999	56
884	1019	11	80.9	2.29999999999999	54
885	1019	12	76.2	-10.2	93
886	1019	13	42.9	-21.1	52
887	1019	14	67.6	7.2	64
888	1019	15	70.2	-11.6	36
889	1019	16	78	-5.2	33
890	1019	17	54	-15.6	64
891	1019	18	59.4	-16	32
892	1019	19	47.2	-5.6	51
893	1019	20	71.5	-8.09999999999999	65
894	1020	1	39	11.4	38
895	1020	2	38.1	-4.89999999999999	48
896	1020	3	47.7	7.5	61
897	1020	4	52.5	4.3	49
898	1020	5	19	0.200000000000003	35
899	1020	6	46.1	15.1	34
900	1020	7	37.1	-4.7	31
901	1020	8	55.8	14.4	64
902	1020	9	31.8	-11.6	60
903	1020	10	28.6	-0.599999999999998	56
904	1020	11	-9.3	3.3	93
905	1020	12	15.1	-3.1	52
906	1020	13	16.9	-7.5	74
907	1020	14	43.5	-5.3	52
908	1020	15	35.2	7.4	36
909	1021	1	50.9	-6.7	48
910	1021	2	35.5	2.3	61
911	1021	3	30.2	-8.4	49
912	1021	4	30.8	-5.8	35
913	1021	5	-6.4	13.2	34
914	1021	6	0.200000000000003	4.6	31
915	1021	7	14.9	3.1	51
916	1021	8	-3.40000000000001	-3	64
917	1021	9	25.9	0.700000000000003	60
918	1021	10	57.4	-11.6	56
919	1021	11	56.6	-16.8	54
920	1021	12	35.5	-0.899999999999999	93
921	1021	13	-23.8	7.6	52
922	1021	14	17.2	11.6	74
923	1021	15	-8.10000000000001	16.7	64
924	1021	16	31.7	10.1	56
925	1021	17	15.6	-42	52
926	1021	18	-13.6	-9.6	36
927	1021	19	-36.2	6.00000000000001	38
928	1021	20	17.1	0.100000000000001	41
929	1021	21	34.5	26.1	38
930	1021	22	23	12	36
931	1021	23	71.5	-4.5	33
932	1021	24	53	-3.6	34
933	1021	25	32.9	13.7	25
934	1021	26	43.7	5.9	28
935	1021	27	26	16.2	38
936	1021	28	53.7	-7.69999999999999	38
937	1021	29	44.9	8.1	22
938	1021	30	47.2	2	16
939	1021	31	43.4	23.2	28
940	1021	32	20.3	37.9	50
941	1021	33	-13.1	29.7	47
942	1021	34	31.3	7.1	32
943	1021	35	23.4	6	37
944	1021	36	17.2	-2.40000000000001	53
945	1021	37	45.6	-8	57
946	1021	38	12.3	33.7	50
947	1021	39	15.7	14.3	41
948	1021	40	-5.90000000000001	-21.3	33
949	1021	41	32.1	20.3	72
950	1021	42	-2.7	48.1	41
951	1021	43	6.00000000000001	11.2	48
952	1021	44	12.7	31.1	34
953	1021	45	32.4	19	41
954	1021	46	41.2	30.4	51
955	1021	47	31.1	29.9	45
956	1021	48	23.1	7.5	36
957	1021	49	13.6	50.4	47
958	1021	50	52.5	37.9	46
959	1021	51	49.8	23.6	50
960	1021	52	26	31.4	52
961	1021	53	44.3	32.1	47
962	1021	54	34.2	36	42
963	1021	55	37.3	23.7	42
964	1021	56	18.7	27.9	48
965	1021	57	32.3	32.5	40
966	1021	58	32.9	16.9	36
967	1023	1	2.60000000000001	-5	34
968	1023	2	-7.2	15	31
969	1023	3	9.1	14.1	51
970	1023	4	51.6	7.6	64
971	1023	5	58.9	-2.09999999999999	60
972	1023	6	39.7	-8.3	56
973	1023	7	32.9	-10.5	54
974	1023	8	31.6	-9.6	93
975	1023	9	28.6	-10.6	52
976	1023	10	4.8	9.2	74
977	1023	11	-16.9	8.3	64
978	1023	12	-11.1	9.69999999999999	56
979	1023	13	-26.7	-7.1	52
980	1023	14	21.5	4.3	36
981	1023	15	11.2	-14.6	41
982	1023	16	11	-38.6	38
983	1023	17	14.2	-34.4	41
984	1023	18	4.7	-6.3	47
985	1023	19	20.4	-0.800000000000001	48
986	1023	20	57.9	0.900000000000002	58
987	1023	21	43.3	-4.1	53
988	1023	22	-19.1	13.1	38
989	1023	23	-24.8	10.8	38
990	1023	24	-13.2	13.4	22
991	1023	25	-3.90000000000001	15.5	16
992	1023	26	11.2	6	28
993	1023	27	-15.3	11.1	50
994	1023	28	-28.5	0.899999999999991	47
995	1023	29	-17.4	5.4	32
996	1023	30	9.1	15.3	37
997	1023	31	-8	19	53
998	1023	32	12.5	11.1	57
999	1023	33	15.3	16.3	57
1000	1023	34	-11.7	10.3	50
1001	1023	35	18.4	27.8	41
1002	1023	36	-23.3	17.7	33
1003	1023	37	-7.59999999999999	21.8	64
1004	1023	38	-5.6	14.6	32
1005	1023	39	24.2	4.8	69
1006	1023	40	27.9	7.3	75
1007	1023	41	2.1	-11.1	67
1008	1023	42	40	-0.399999999999999	41
1009	1023	43	29.1	-3.1	37
1010	1023	44	21.9	10.1	43
1011	1023	45	60.1	-0.899999999999999	54
1012	1023	46	71.7	-5.5	47
1013	1023	47	24.2	8	39
1014	1023	48	39.1	3.3	39
1015	1023	49	12.1	-6.9	38
1016	1023	50	-7.99999999999999	18.2	72
1017	1023	51	-5	-7	41
1018	1023	52	34.8	12.4	49
1019	1023	53	35.3	14.1	48
1020	1023	54	-8.7	15.1	44
1021	1023	55	-16.6	23.2	34
1022	1023	56	-7.4	23.8	41
1023	1023	57	13.6	30.4	51
1024	1023	58	44.4	13.6	45
1025	1023	59	58.2	4.40000000000001	36
1026	1023	60	29	-4.2	46
1027	1023	61	-14.4	14.8	50
1028	1024	1	54.1	14.3	49
1029	1024	2	74.6	4.8	35
1030	1024	3	63.6	-1	34
1031	1024	4	61.5	17.9	31
1032	1024	5	35.2	-0.599999999999994	64
1033	1024	6	62.1	1.09999999999999	60
1034	1024	7	51.2	-4.8	56
1035	1024	8	81.5	-2.7	54
1036	1024	9	64.1	10.9	93
1037	1024	10	54.5	14.3	52
1038	1024	11	55.5	12.3	74
1039	1024	12	48	10.6	64
1040	1024	13	49.4	4.79999999999999	56
1041	1024	14	67.3	20.5	52
1042	1024	15	69	10.2	36
1043	1024	16	63.5	19.1	41
1044	1024	17	25.1	17.5	38
1045	1024	18	-2.1	33.7	41
1046	1024	19	49.7	2.1	47
1047	1024	20	42.1	43.5	48
1048	1024	21	54.7	-2.3	38
1049	1024	22	38.2	-3.59999999999999	36
1050	1024	23	64.5	13.5	33
1051	1024	24	27.8	32	34
1052	1024	25	44.7	18.3	25
1053	1024	26	8.2	16.4	28
1054	1024	27	35	-7	38
1055	1024	28	29.1	25.7	38
1056	1024	29	30.3	29.7	22
1057	1024	30	41.9	16.7	16
1058	1024	31	74.1	18.3	28
1059	1024	32	18.2	16.2	50
1060	1024	33	44.9	11.1	47
1061	1024	34	55.1	20.1	32
1062	1024	35	29.4	19.6	37
1063	1024	36	30.4	28.2	53
1064	1024	37	37.2	25	57
1065	1024	38	39.4	8.8	57
1066	1024	39	36.9	11.5	50
1067	1024	40	57	19.2	41
1068	1024	41	38.9	4.1	33
1069	1024	42	77.7	-19.1	64
1070	1024	43	57	1	48
1071	1024	44	-14.4	31.8	40
1072	1024	45	25.3	9.3	43
1073	1024	46	38.8	34	46
1074	1024	47	77.3	-5.1	36
1075	1024	48	49.2	19.2	33
1076	1024	49	79.3	-12.5	40
1077	1024	50	28.8	47.4	42
1078	1024	51	72.6	22.4	44
1079	1024	52	89.4	-8	44
1080	1024	53	33.2	11.6	47
1081	1024	54	45.9	13.9	41
1082	1024	55	51.3	17.1	37
1083	1024	56	-15	26.2	43
1084	1024	57	1.7	-3.7	54
1085	1024	58	47.2	27	47
1086	1024	59	42.8	-14.2	39
1087	1024	60	32.3	45.1	39
1088	1024	61	12.6	22	38
1089	1025	1	57.8	4.4	64
1090	1025	2	51.8	-2.2	56
1091	1025	3	45.5	-1.3	52
1092	1025	4	72.2	-8.59999999999999	36
1093	1025	5	56.6	-4.00000000000001	41
1094	1025	6	70.1	-3.90000000000001	38
1095	1025	7	75.5	-0.5	47
1096	1025	8	52.5	7.3	48
1097	1025	9	47.7	1.09999999999999	58
1098	1025	10	48.8	1.40000000000001	53
1099	1025	11	53.8	-0.399999999999999	71
1100	1025	12	47.2	5.59999999999999	32
1101	1025	13	62.5	7.7	52
1102	1025	14	61.8	5.8	42
1103	1025	15	54.9	6.1	42
1104	1025	16	49	1.8	66
1105	1025	17	49.6	-1	45
1106	1025	18	57.6	2.99999999999999	48
1107	1025	19	55.5	2.3	56
1108	1025	20	46.3	0.899999999999999	58
1109	1025	21	71	4.40000000000001	50
1110	1025	22	58	1.8	47
1111	1025	23	79.4	1.8	32
1112	1025	24	61	2.19999999999999	37
1113	1025	25	62	-2.2	53
1114	1025	26	47.9	9.3	57
1115	1025	27	69.2	3.2	57
1116	1025	28	70.8	4.2	50
1117	1025	29	63.7	-0.5	41
1118	1025	30	52.9	4.9	33
1119	1025	31	50.4	0.200000000000003	64
1120	1025	32	62	9.59999999999999	32
1121	1025	33	62	3.6	69
1122	1025	34	74.3	3.7	75
1123	1025	35	70.9	4.3	67
1124	1025	36	66.9	5.9	47
1125	1025	37	69.4	3.4	28
1126	1025	38	71.9	5.1	30
1127	1025	39	64.5	1.1	27
1128	1025	40	71.2	3.4	24
1129	1025	41	65.7	2.10000000000001	51
1130	1025	42	62.1	4.7	65
1131	1025	43	64.5	3.3	31
1132	1025	44	68.1	0.5	28
1133	1025	45	63.5	1.7	38
1134	1025	46	75.8	4.6	55
1135	1025	47	71	7	36
1136	1025	48	58.7	13.1	32
1137	1025	49	56.3	2.3	40
1138	1025	50	66.3	2.9	42
1139	1025	51	70.6	2.4	44
1140	1025	52	67.5	0.100000000000009	42
1141	1025	53	62.9	3.1	44
1142	1025	54	58.3	2.7	47
1143	1025	55	67.7	-2.49999999999999	41
1144	1025	56	59.3	0.300000000000004	37
1145	1025	57	70.4	3.00000000000001	43
1146	1025	58	69	1.2	54
1147	1025	59	65.2	0.399999999999999	47
1148	1025	60	70.6	5.2	39
1149	1025	61	74.4	3.4	39
1150	1025	62	72.7	5.3	38
1151	1025	63	64.9	7.5	72
1152	1025	64	68.8	1.59999999999999	41
1153	1025	65	77.3	3.50000000000001	49
1154	1025	66	68.2	3.99999999999999	48
1155	1025	67	66.2	2.2	44
1156	1025	68	67.1	3.49999999999999	34
1157	1025	69	70	8	41
1158	1026	1	NA	NA	35
1159	1026	2	NA	NA	34
1160	1026	3	48.8	20.2	51
1161	1026	4	40.5	20.3	60
1162	1026	5	24.7	12.7	54
1163	1026	6	25.8	2	93
1164	1026	7	19.8	30.6	74
1165	1026	8	37.4	-9.4	36
1166	1026	9	-8.7	0.899999999999991	47
1167	1026	10	55.4	7.2	43
1168	1026	11	63.7	-0.899999999999991	38
1169	1026	12	49.6	7.2	35
1170	1026	13	53.1	3.50000000000001	37
1171	1026	14	48	1.00000000000001	74
1172	1026	15	48.9	-1.09999999999999	37
1173	1026	16	45.7	11.9	34
1174	1026	17	41.1	3.5	45
1175	1026	18	49.6	8.4	36
1176	1026	19	45.3	14.7	47
1177	1026	20	44.4	0.199999999999999	46
1178	1026	21	33.7	10.5	50
1179	1026	22	22.9	6.5	52
1180	1026	23	25.6	5.8	42
1181	1026	24	47.5	2.7	42
1182	1026	25	27.8	5.6	40
1183	1026	26	22.4	8.4	48
1184	1026	27	62.3	-0.299999999999997	40
1185	1026	28	56.3	-5.7	50
1186	1026	29	44.7	-5.09999999999999	40
1187	1026	30	27.5	0.700000000000003	60
1188	1026	31	36.4	6.40000000000001	50
1189	1026	32	33.5	6.5	57
1190	1026	33	22.8	6.2	33
1191	1026	34	7.5	0.0999999999999943	48
1192	1027	1	20.9	-13.5	33
1193	1027	2	38.4	-11	41
1194	1027	3	37.4	-12.4	51
1195	1027	4	25.2	3.8	64
1196	1027	5	52.9	-23.7	42
1197	1027	6	39.8	2.40000000000001	47
1198	1027	7	43.2	1.4	47
1199	1027	8	82.8	-2.8	84
1200	1027	9	7.7	-13.1	38
1201	1027	10	33.1	-10.9	84
1202	1027	11	41	-29.8	NA
1203	1027	12	71.8	-11.6	58
1204	1027	13	29.5	-20.3	47
1205	1027	14	-13.7	-12.5	36
1206	1027	15	65	-1.8	34
1207	1027	16	26.7	-20.5	32
1208	1027	17	33.8	-23.4	21
1209	1027	18	63.2	-12.4	43
1210	1027	19	36.2	-8	48
1211	1027	20	48.7	-4.9	50
1212	1027	21	31.3	-26.9	31
1213	1027	22	30.2	-6.2	31
1214	1027	23	-8.6	-4.2	NA
1215	1027	24	8.7	12.5	NA
1216	1027	25	48.1	-4.3	6
1217	1027	26	55.3	-15.1	NA
1218	1027	27	40.6	-23.8	NA
1219	1027	28	17.2	-10.4	NA
1220	1027	29	-67	3.6	NA
1221	1027	30	-27	-5	6
1222	1027	31	63.4	2	NA
1223	1027	32	13.4	-8.4	NA
1224	1027	33	77.1	-0.700000000000003	NA
1225	1027	34	34.8	-14	NA
1226	1027	35	0.999999999999993	-11.8	NA
1227	1027	36	21.9	-11.9	13
1228	1027	37	75	-13.6	NA
1229	1027	38	69	-12	NA
1230	1027	39	75.6	-9.2	NA
1231	1027	40	52.2	-28.6	NA
1232	1027	41	41.3	-32.7	NA
1233	1027	42	15.6	-13.2	NA
1234	1027	43	45.5	-33.1	NA
1235	1027	44	38.1	-2.7	NA
1236	1027	45	72	-20.4	NA
1237	1027	46	71.5	-2.5	NA
1238	1027	47	62.2	-16	NA
1239	1027	48	14.4	-28.2	NA
1240	1027	49	34	-0.800000000000004	44
1241	1027	50	-23.3	12.3	34
1242	1027	51	34.5	-7.7	41
1243	1027	52	40.7	-17.5	31
1244	1027	53	57.3	-19.7	33
1245	1027	54	47.7	5.3	26
1246	1027	55	34.9	-8.1	39
1247	1027	56	-3.40000000000001	-16.4	39
1248	1027	57	31.3	-26.7	42
1249	1027	58	28.3	-11.1	41
1250	1027	59	50.6	1.8	43
1251	1027	60	11.4	21	44
1252	1027	61	34.4	-8.8	40
1253	1027	62	64.1	-3.90000000000001	29
1254	1027	63	56.2	-7	39
1255	1027	64	58.2	-17.4	47
1256	1027	65	57.3	-25.3	44
1257	1027	66	51.4	-7	33
1258	1027	67	42.9	-9.9	36
1259	1027	68	-7.8	-18.2	31
1260	1027	69	67.1	-7.09999999999999	35
1261	1027	70	44.3	-22.3	30
1262	1028	1	19	-26.2	34
1263	1028	2	49.8	-26.8	31
1264	1028	3	18.3	-33.1	51
1265	1028	4	-23	-32.8	64
1266	1028	5	25.3	-9.5	60
1267	1028	6	-47.9	-12.9	56
1268	1028	7	-22.1	-19.9	54
1269	1028	8	5.8	-22.2	93
1270	1028	9	9.1	-24.3	52
1271	1028	10	33.7	-9.3	74
1272	1028	11	41.8	-21.2	64
1273	1028	12	34.8	-23	56
1274	1028	13	54.4	-31.8	38
1275	1028	14	31.1	-37.5	41
1276	1028	15	48.2	-28	47
1277	1028	16	92.3	-1.3	48
1278	1028	17	77	-5.2	53
1279	1028	18	31.8	-26	38
1280	1028	19	66.4	-31.6	36
1281	1028	20	-38.3	-30.5	30
1282	1028	21	21	-35.8	33
1283	1028	22	32	-36.4	34
1284	1028	23	18.4	-19.6	25
1285	1028	24	24.7	-25.3	28
1286	1028	25	-44.1	-0.700000000000003	38
1287	1028	26	59.5	-35.3	38
1288	1028	27	44.3	-26.1	22
1289	1028	28	42.1	-33.3	16
1290	1028	29	68.5	-27.5	50
1291	1028	30	-29.4	-19.8	47
1292	1028	31	-2.9	1.3	32
1293	1028	32	29.3	-38.1	37
1294	1028	33	46.8	-46.4	53
1295	1028	34	29.9	-47.9	57
1296	1028	35	40.6	-27.6	50
1297	1028	36	-4.9	-26.7	50
1298	1028	37	-7.3	-12.1	29
1299	1028	38	-21.1	-20.5	48
1300	1028	39	3.1	-11.7	49
1301	1028	40	2.6	-17.4	40
1302	1028	41	23.4	-16.2	43
1303	1028	42	54.7	-30.5	46
1304	1028	43	-25	-18.8	36
1305	1028	44	23.8	-19.2	33
1306	1028	45	23.8	-24.8	40
1307	1028	46	-11.4	-30.6	42
1308	1028	47	-38.4	-18.8	44
1309	1028	48	-62.5	-4.9	47
1310	1028	49	39.4	-32.4	41
1311	1028	50	39.5	-29.7	37
1312	1028	51	47.9	-31.9	43
1313	1028	52	-59.1	8.9	54
1314	1028	53	38.9	-31.5	47
1315	1028	54	4.9	-14.5	39
1316	1029	1	52.9	-0.100000000000001	31
1317	1029	2	36	-1.2	51
1318	1029	3	28.1	-6.5	64
1319	1029	4	15	-5.8	60
1320	1029	5	12.4	8.6	56
1321	1029	6	13.3	1.89999999999999	93
1322	1029	7	14.1	5.90000000000001	52
1323	1029	8	16.4	-4.6	74
1324	1029	9	16.7	-7.7	64
1325	1029	10	7.8	-2.2	56
1326	1029	11	14.5	0.299999999999997	52
1327	1029	12	10.2	0.599999999999994	36
1328	1029	13	2.5	2.3	41
1329	1029	14	15	-3.4	38
1330	1029	15	19.1	0.700000000000003	41
1331	1029	16	10.3	-1.5	47
1332	1029	17	18	-1.2	58
1333	1029	18	10	-12	53
1334	1029	19	0	-0.799999999999997	71
1335	1029	20	-12.8	-0.799999999999997	32
1336	1029	21	18.5	4.9	38
1337	1029	22	8.7	-5.1	36
1338	1029	23	17.2	5	30
1339	1029	24	16.5	0.699999999999999	33
1340	1029	25	-25.3	12.3	34
1341	1029	26	-17.5	6.3	25
1342	1029	27	6.5	-4.1	28
1343	1029	28	4.3	-1.7	38
1344	1029	29	11.3	2.9	38
1345	1029	30	0.5	-0.299999999999997	22
1346	1029	31	1.7	-3.9	16
1347	1029	32	-0.300000000000004	2.7	28
1348	1029	33	0.0999999999999943	-5.5	50
1349	1029	34	10.8	2	47
1350	1029	35	15.5	2.9	32
1351	1029	36	-5.2	-4	37
1352	1029	37	7.4	3.4	53
1353	1029	38	9.2	-3	57
1354	1029	39	1.4	-9.8	57
1355	1029	40	9.3	1.3	50
1356	1029	41	8.7	-9.90000000000001	41
1357	1029	42	-7	5	50
1358	1029	43	-2.4	3.2	29
1359	1029	44	-4.9	-0.5	48
1360	1029	45	-6.5	-3.3	49
1361	1029	46	-13.3	-6.7	40
1362	1029	47	-2.3	-0.100000000000001	43
1363	1029	48	-9.1	-8.9	36
1364	1029	49	-4.7	-3.5	33
1365	1029	50	-15.3	-6.3	40
1366	1029	51	0.899999999999999	-3.9	42
1367	1029	52	3.2	-3.2	44
1368	1029	53	-55.4	9.8	42
1369	1029	54	-26.4	-5.2	44
1370	1029	55	-6.6	2.8	47
1371	1029	56	-10.4	-3	41
1372	1029	57	-2.89999999999999	-5.5	37
1373	1029	58	-5.8	-3.2	43
1374	1029	59	-3.2	-2.39999999999999	54
1375	1029	60	-7.8	-1	47
1376	1029	61	-12	1.59999999999999	39
1377	1030	1	22.1	-4.5	34
1378	1030	2	65	6.8	31
1379	1030	3	28.1	9.3	51
1380	1030	4	9.9	-6.9	64
1381	1030	5	-22.8	1.6	60
1382	1030	6	63	2.8	56
1383	1030	7	36	-4.8	54
1384	1030	8	25.8	-20.8	93
1385	1030	9	16.1	-2.9	52
1386	1030	10	37.7	2.7	74
1387	1030	11	9.4	12.6	64
1388	1030	12	19.7	-1.1	56
1389	1030	13	53.5	-12.5	52
1390	1030	14	26.2	1.8	36
1391	1030	15	0.300000000000001	-9.9	41
1392	1030	16	46.2	-2.6	38
1393	1030	17	13.5	-10.5	41
1394	1030	18	29.5	-6.3	47
1395	1030	19	39.3	0.0999999999999979	48
1396	1030	20	39.3	7.5	58
1397	1030	21	54.9	-3.1	53
1398	1030	22	52.7	1.5	41
1399	1030	23	41.4	-4	33
1400	1030	24	52.3	-2.1	64
1401	1030	25	46	-5.6	32
1402	1030	26	63.3	-1.7	69
1403	1030	27	-6.3	12.7	75
1404	1030	28	51.5	-1.3	67
1405	1030	29	31.3	4.7	47
1406	1030	30	58.8	-6.59999999999999	28
1407	1030	31	53	2.40000000000001	30
1408	1030	32	64.7	-4.1	27
1409	1030	33	59.6	4.6	24
1410	1030	34	52.9	0.100000000000001	51
1411	1030	35	53.7	-1.5	65
1412	1030	36	15.2	16.6	31
1413	1030	37	47.9	-5.7	28
1414	1030	38	-29.3	14.1	38
1415	1030	39	57.8	-8.2	55
1416	1030	40	65.7	-2.7	36
1417	1030	41	71.3	-4.7	32
1418	1030	42	46.6	18.8	31
1419	1030	43	-3.5	12.5	64
1420	1030	44	16.6	29.6	67
1421	1030	45	27.5	25.9	66
1422	1030	46	44.2	4.2	33
1423	1030	47	43.6	11	21
1424	1030	48	50.6	8	40
1425	1030	49	53.7	-2.5	42
1426	1030	50	49.2	10.6	32
1427	1030	51	46.1	13.3	41
1428	1030	52	41.1	-3.9	37
1429	1030	53	50.4	-4.4	54
1430	1030	54	39.5	2.5	55
1431	1030	55	37.5	-3.9	47
1432	1030	56	32.9	8.5	52
1433	1030	57	13.6	10.6	71
1434	1030	58	37.4	7	49
1435	1030	59	54	-2.8	43
1436	1030	60	54.5	-8.5	47
1437	1030	61	53.3	0.5	71
1438	1030	62	41.2	13.8	91
1439	1031	1	95.5	1.1	31
1440	1031	2	92	-3.8	51
1441	1031	3	97	-0.400000000000006	64
1442	1031	4	95	-1.60000000000001	60
1443	1031	5	97.6	-0.400000000000006	56
1444	1031	6	97.2	-0.200000000000003	54
1445	1031	7	97.4	0.199999999999996	93
1446	1031	8	92.1	-0.5	52
1447	1031	9	96.3	-1.09999999999999	74
1448	1031	10	98.1	-0.300000000000004	64
1449	1031	11	98.9	0.100000000000001	56
1450	1031	12	98.5	0.0999999999999943	36
1451	1031	13	98.5	0.100000000000001	41
1452	1031	14	97	-0.199999999999996	38
1453	1031	15	98	0.399999999999991	41
1454	1031	16	97	-0.399999999999999	47
1455	1031	17	97	-0.600000000000001	48
1456	1031	18	97.5	0.0999999999999943	58
1457	1031	19	96.7	-0.500000000000007	53
1458	1031	20	97.8	-0.799999999999997	71
1459	1031	21	96.5	0.0999999999999943	37
1460	1031	22	96.1	-0.700000000000003	31
1461	1031	23	96	-2.40000000000001	46
1462	1031	24	98.5	0.100000000000001	61
1463	1031	25	98.9	-0.100000000000001	44
1464	1031	26	97.3	-0.0999999999999943	35
1465	1031	27	89.7	-7.9	38
1466	1031	28	98.2	7.105427357601e-15	30
1467	1031	29	97.9	0.100000000000001	33
1468	1031	30	98.4	-0.200000000000003	34
1469	1031	31	98.8	-0.399999999999999	28
1470	1031	32	98.2	0.200000000000003	38
1471	1031	33	97.7	-1.10000000000001	38
1472	1031	34	97.8	-0.199999999999996	22
1473	1031	35	98.7	-0.100000000000001	16
1474	1031	36	99.2	-0.200000000000003	28
1475	1031	37	98.7	-0.100000000000009	50
1476	1031	38	98.3	-0.0999999999999943	47
1477	1031	39	97.9	-0.700000000000003	32
1478	1031	40	97.9	0.5	47
1479	1031	41	97.5	0.299999999999997	37
1480	1031	42	98.3	0.100000000000001	43
1481	1031	43	98.5	-0.100000000000001	54
1482	1031	44	97.9	-0.300000000000004	47
1483	1031	45	97.6	0.600000000000001	39
1484	1031	46	92.6	-4.99999999999999	39
1485	1031	47	97	0	38
1486	1031	48	95.6	-1.2	72
1487	1031	49	97.9	0.299999999999997	41
1488	1031	50	95.9	-0.0999999999999943	49
1489	1031	51	87.4	-9.4	48
1490	1031	52	97.1	1.09999999999999	44
1491	1031	53	96.8	-7.105427357601e-15	34
1492	1031	54	96.1	-0.700000000000003	51
1493	1031	55	95.8	-0.200000000000003	45
1494	1031	56	97.3	-0.100000000000001	36
1495	1031	57	87.4	-9.2	47
1496	1031	58	96	0.600000000000009	46
1497	1032	1	51.4	-0.799999999999997	41
1498	1032	2	31.4	2.6	38
1499	1032	3	15.6	-18.4	41
1500	1032	4	45.6	-3.2	47
1501	1032	5	0.799999999999997	10	48
1502	1032	6	50.1	-12.5	58
1503	1032	7	40.5	-6.50000000000001	53
1504	1032	8	63.2	-6.39999999999999	71
1505	1032	9	46.5	-9.3	32
1506	1032	10	62.3	-5.9	52
1507	1032	11	85.2	-9.4	42
1508	1032	12	41.6	4.4	42
1509	1032	13	44.8	-12.2	66
1510	1032	14	60.4	-9.00000000000001	45
1511	1032	15	47.6	0.800000000000004	48
1512	1032	16	14.1	-10.3	56
1513	1032	17	40	-2.2	58
1514	1032	18	47.8	-10	50
1515	1032	19	48.2	-4	60
1516	1032	20	49.2	-10.8	101
1517	1032	21	50.9	-10.5	73
1518	1032	22	58.4	-4.8	65
1519	1032	23	18	-8.8	28
1520	1032	24	24.2	-1.59999999999999	55
1521	1032	25	34.2	-25.4	36
1522	1032	26	49.3	-27.3	32
1523	1032	27	58.5	-6.90000000000001	31
1524	1032	28	40.9	-12.5	27
1525	1032	29	49.7	-12.9	33
1526	1032	30	44.9	-9.5	41
1527	1032	31	33.1	-17.5	66
1528	1032	32	56.7	-5.7	92
1529	1032	33	37.2	-12.2	44
1530	1032	34	9.40000000000001	-23.8	31
1531	1032	35	47.2	-1.2	32
1532	1032	36	42	-13.4	31
1533	1032	37	44.3	-15.9	56
1534	1032	38	48.9	-6.1	61
1535	1032	39	55.2	-7.8	68
1536	1032	40	59.4	-5	21
1537	1032	41	39.8	-12.6	42
1538	1032	42	55.2	-8.4	41
1539	1032	43	56.4	-1.8	37
1540	1032	44	57.7	-7.9	54
1541	1032	45	66.5	-7.5	55
1542	1032	46	50.5	-10.3	47
1543	1032	47	41.4	12.8	52
1544	1032	48	95.3	-0.5	71
1545	1032	49	53.1	-3.3	49
1546	1032	50	52.8	-11	43
1547	1032	51	52.5	-2.5	71
1548	1032	52	50.2	0.800000000000004	91
1549	1032	53	45.3	-2.5	87
1550	1032	54	43.5	-0.5	48
1551	1032	55	37.8	-14.8	45
1552	1032	56	64	-8.6	46
1553	1032	57	53.5	-7.7	48
1554	1033	1	59.6	-13.4	61
1555	1033	2	65.1	-3.5	49
1556	1033	3	63.5	-11.5	35
1557	1033	4	64.6	-3	34
1558	1033	5	33.6	17.8	31
1559	1033	6	28.9	4.9	51
1560	1033	7	49.4	25.6	64
1561	1033	8	65.9	-6.3	60
1562	1033	9	62.2	-4	56
1563	1033	10	46.3	-13.7	93
1564	1033	11	40.6	-13.4	52
1565	1033	12	43.1	-0.5	74
1566	1033	13	44.1	-1.5	64
1567	1033	14	36.4	4	56
1568	1033	15	27	9.8	52
1569	1033	16	43.3	3.5	36
1570	1033	17	68	-0.399999999999991	41
1571	1033	18	48.4	4.00000000000001	38
1572	1033	19	31.4	15.8	41
1573	1033	20	39.3	13.9	47
1574	1033	21	57.5	-4.3	21
1575	1033	22	52.2	-6.00000000000001	37
1576	1033	23	51.2	-2.59999999999999	43
1577	1033	24	59.8	12.8	45
1578	1033	25	59.2	3.4	71
1579	1033	26	51.4	2.2	61
1580	1033	27	40.5	0.300000000000004	46
1581	1033	28	39.5	1.5	35
1582	1033	29	19.9	-2.3	29
1583	1033	30	30.1	6.9	33
1584	1033	31	60.7	13.9	35
1585	1033	32	22.5	0.699999999999999	44
1586	1033	33	34.2	7.2	30
1587	1033	34	34.2	5.2	35
1588	1033	35	44.6	8	48
1589	1033	36	29.9	-0.5	37
1590	1033	37	38.75	14.65	31
1591	1033	38	20.9	-6.7	46
1592	1033	39	16.2	-4.2	61
1593	1033	40	4.7	-7.7	44
1594	1033	41	27.8	10	35
1595	1033	42	11.1	10.1	29
1596	1033	43	46	1.99999999999999	48
1597	1033	44	22.6	9.8	49
1598	1033	45	41.5	-15.7	40
1599	1033	46	44.1	-4.7	43
1600	1033	47	46.5	-1.9	46
1601	1033	48	40.6	-1.2	36
1602	1033	49	37.3	2.5	33
1603	1033	50	40.3	5.3	40
1604	1033	51	45.9	-5.7	42
1605	1033	52	38.2	-6.4	44
1606	1033	53	37.9	-6.3	42
1607	1033	54	28.1	0.699999999999996	44
1608	1033	55	19.9	-3.3	47
1609	1033	56	43.5	1.3	41
1610	1033	57	47	1.4	37
1611	1033	58	36.1	-9.5	43
1612	1033	59	33.3	-7.3	54
1613	1033	60	50.1	-2.9	47
1614	1033	61	36.9	-2.3	39
1615	1033	62	49.5	-5.7	39
1616	1034	1	-7.2	5.8	61
1617	1034	2	33	-2.60000000000001	49
1618	1034	3	17.8	-17.6	35
1619	1034	4	61.9	-2.90000000000001	34
1620	1034	5	14.5	14.7	31
1621	1034	6	56.7	4.7	51
1622	1034	7	50	17.4	64
1623	1034	8	44.8	-8.6	60
1624	1034	9	-34.5	2.5	56
1625	1034	10	16.7	-5.9	54
1626	1034	11	-20.5	-16.1	93
1627	1034	12	-7.2	4	52
1628	1034	13	28.3	-18.1	74
1629	1034	14	28.5	0.699999999999996	64
1630	1034	15	74.1	0.699999999999996	56
1631	1034	16	11.1	-3.3	52
1632	1034	17	41.1	-26.1	36
1633	1034	18	16.2	1.39999999999999	41
1634	1034	19	68.4	-8.2	38
1635	1034	20	-2.2	-16	41
1636	1034	21	49.8	-2.59999999999999	47
1637	1034	22	20.9	19.5	21
1638	1034	23	-23.1	8.9	37
1639	1034	24	26.8	19.8	43
1640	1034	25	28.4	12	45
1641	1034	26	33.1	6.10000000000001	71
1642	1034	27	-9.8	-1.59999999999999	61
1643	1034	28	-34.9	-13.7	46
1644	1034	29	-40.5	8.9	35
1645	1034	30	23.8	-6.6	29
1646	1034	31	-4.59999999999999	-14	33
1647	1034	32	-23	-20	35
1648	1034	33	-19.1	-16.5	44
1649	1034	34	2.5	7.3	30
1650	1034	35	60.2	12	48
1651	1034	36	24.5	-0.499999999999993	37
1652	1034	37	33.9	-3.5	31
1653	1034	38	-17.1	-26.3	46
1654	1034	39	-16.5	-19.1	61
1655	1034	40	-24.9	-14.1	44
1656	1034	41	-3.1	14.3	35
1657	1034	42	-17.5	32.3	29
1658	1034	43	43.3	4.5	48
1659	1034	44	68.7	21.5	49
1660	1034	45	13.3	10.7	40
1661	1034	46	0.0999999999999943	27.3	43
1662	1034	47	0.0999999999999943	14.7	46
1663	1034	48	15.5	12.1	36
1664	1034	49	-21.8	4.8	33
1665	1034	50	-38.2	3.60000000000001	40
1666	1034	51	-16.8	9.8	42
1667	1034	52	21.3	8.7	44
1668	1034	53	7.59999999999999	16.6	42
1669	1034	54	-6.7	3.7	44
1670	1034	55	-5.49999999999999	19.9	47
1671	1034	56	-13.2	-1.99999999999999	41
1672	1034	57	-5.1	3.3	37
1673	1034	58	2.2	0.800000000000004	43
1674	1034	59	-7.90000000000001	-6.90000000000001	54
1675	1034	60	9.7	-3.5	47
1676	1034	61	-16.8	2.8	39
1677	1034	62	1.90000000000001	12.7	39
1678	1035	1	67	-3.4	64
1679	1035	2	26.6	14.4	60
1680	1035	3	62.4	7.00000000000001	56
1681	1035	4	-7.7	2.5	54
1682	1035	5	-7.3	6.9	93
1683	1035	6	-2.9	-10.3	52
1684	1035	7	55.8	-5.2	74
1685	1035	8	31.3	1.1	64
1686	1035	9	31.1	-0.5	56
1687	1035	10	49.5	-6.5	52
1688	1035	11	49.1	-7.3	36
1689	1035	12	54.5	-11.1	38
1690	1035	13	36	-20.6	41
1691	1035	14	56.3	-6.1	47
1692	1035	15	29.4	-4.6	48
1693	1035	16	35.2	-11	58
1694	1035	17	54.2	7.2	53
1695	1035	18	34.2	-20.4	71
1696	1035	19	32.9	-19.3	32
1697	1035	20	12.7	-6.5	38
1698	1035	21	-6	16.2	38
1699	1035	22	31.5	-12.9	16
1700	1035	23	31.2	-2.8	28
1701	1035	24	18	-9	47
1702	1035	25	2.1	-0.700000000000001	37
1703	1035	26	1.4	-4.2	53
1704	1035	27	25.7	-9.5	57
1705	1035	28	22.8	-8	57
1706	1035	29	-12.3	29.7	50
1707	1035	30	-2.4	15.6	41
1708	1035	31	-13.3	24.7	33
1709	1035	32	8.9	2.7	64
1710	1035	33	33.1	0.700000000000003	32
1711	1035	34	40.1	-24.3	69
1712	1035	35	29.5	-5.3	75
1713	1035	36	33.3	-1.3	67
1714	1035	37	20.6	-18.8	47
1715	1035	38	28.1	6.9	41
1716	1035	39	6.6	3.2	37
1717	1035	40	-2.8	1.2	43
1718	1035	41	4.6	-4.2	54
1719	1035	42	-2.9	14.5	47
1720	1035	43	-13.6	12.6	39
1721	1035	44	10.1	4.1	39
1722	1035	45	10.6	-1.8	38
1723	1035	46	2.7	9.3	72
1724	1035	47	18.7	11.9	41
1725	1035	48	26.3	-11.1	49
1726	1035	49	-1.5	-5.1	48
1727	1035	50	6.7	9.3	44
1728	1035	51	-12.6	9.6	34
1729	1035	52	-1	15.6	41
1730	1035	53	10.8	12	51
1731	1035	54	9.4	-0.4	45
1732	1035	55	-1.5	14.7	36
1733	1035	56	-5	14.2	47
1734	1035	57	12.7	-1.1	46
1735	1035	58	-7.8	7	50
1736	1036	1	13.5	0.899999999999999	64
1737	1036	2	-2.7	-1.90000000000001	60
1738	1036	3	13.2	6.60000000000001	54
1739	1036	4	16	0.400000000000006	93
1740	1036	5	29.8	-1.6	64
1741	1036	6	29.2	-1	56
1742	1036	7	21.2	-12.4	52
1743	1036	8	38.8	-10.6	36
1744	1036	9	28.2	-11.8	41
1745	1036	10	6	-1.39999999999999	38
1746	1036	11	35.3	-4.89999999999999	41
1747	1036	12	7.5	0.900000000000006	47
1748	1036	13	5.5	-14.9	48
1749	1036	14	36.2	-1	53
1750	1036	15	20.2	-2.40000000000001	71
1751	1036	16	17.9	2.3	32
1752	1036	17	9.2	4.8	69
1753	1036	18	10.6	-5.59999999999999	30
1754	1036	19	14.8	-2.4	27
1755	1036	20	-8.4	10.6	24
1756	1036	21	23.3	-0.100000000000001	51
1757	1036	22	28.7	-0.5	65
1758	1036	23	23.9	-1.9	31
1759	1036	24	-0.5	-2.9	28
1760	1036	25	-0.100000000000001	0.899999999999999	38
1761	1036	26	15.3	8.9	36
1762	1036	27	3.5	-0.900000000000006	32
1763	1036	28	-1.39999999999999	-4.2	27
1764	1036	29	-11.8	-3	33
1765	1036	30	0.299999999999997	2.7	41
1766	1036	31	4.09999999999999	-3.3	66
1767	1036	32	19.1	8.7	92
1768	1036	33	8.7	-2.9	50
1769	1036	34	45.7	-6.5	64
1770	1036	35	45.8	-2.4	67
1771	1036	36	51.9	-4.9	66
1772	1036	37	10.7	8.09999999999999	21
1773	1036	38	-1.89999999999999	-3.7	40
1774	1036	39	1.59999999999999	6	42
1775	1036	40	12	1	32
1776	1036	41	16.9	1.7	41
1777	1036	42	17.7	2.5	37
1778	1036	43	27	6.6	54
1779	1036	44	9.79999999999999	3.6	55
1780	1036	45	13.9	2.1	47
1781	1036	46	14.5	3.1	52
1782	1036	47	-1.4	-3.8	49
1783	1036	48	-0.200000000000003	1.8	43
1784	1036	49	3.8	2.8	87
1785	1036	50	4.5	-5.5	48
1786	1036	51	2.2	-3	45
1787	1036	52	14	8.2	46
1788	1036	53	6.2	1.59999999999999	48
1789	1036	54	-0.899999999999999	-0.5	54
1790	1037	1	26.8	-10.4	31
1791	1037	2	-12	-34.4	51
1792	1037	3	15.4	-17.4	64
1793	1037	4	21.7	-8.7	60
1794	1037	5	6.7	5.1	56
1795	1037	6	-17.1	1.3	54
1796	1037	7	27	-7.4	93
1797	1037	8	4.79999999999999	-16	52
1798	1037	9	28	-14.8	74
1799	1037	10	39.1	-14.5	64
1800	1037	11	31	-6.6	56
1801	1037	12	30.1	-5.5	52
1802	1037	13	34.9	-8.5	36
1803	1037	14	23.4	1.4	41
1804	1037	15	34.8	-17.8	38
1805	1037	16	32.8	-12.8	41
1806	1037	17	20.4	4	47
1807	1037	18	19.1	-11.5	48
1808	1037	19	4.5	-11.5	58
1809	1037	20	27.3	-7.5	53
1810	1037	21	24.1	-6.3	71
1811	1038	1	40.8	-3.8	51
1812	1038	2	42.5	3.9	64
1813	1038	3	50.7	-8.9	60
1814	1038	4	58	-6.2	56
1815	1038	5	55.3	1.9	93
1816	1038	6	51.3	2.1	52
1817	1038	7	25.2	25.6	74
1818	1038	8	43.4	8.8	64
1819	1038	9	-1.59999999999999	15	36
1820	1038	10	38.8	10.6	41
1821	1038	11	50.7	11.7	38
1822	1038	12	35.3	4.9	41
1823	1038	13	28.3	-0.299999999999997	47
1824	1038	14	41.5	-1.09999999999999	48
1825	1038	15	32.8	-6.4	53
1826	1038	16	27.2	-2.8	71
1827	1038	17	28	7	32
1828	1038	18	41	-4.40000000000001	52
1829	1040	1	-8.8	4.2	51
1830	1040	2	12	-4.2	64
1831	1040	3	4.5	1.90000000000001	56
1832	1040	4	-0.200000000000003	-4.4	54
1833	1040	5	0.300000000000004	-16.1	93
1834	1040	6	1.8	-0.399999999999999	52
1835	1040	7	-2.1	-1.9	74
1836	1040	8	-1.8	0.600000000000001	64
1837	1040	9	0.799999999999997	-7.00000000000001	52
1838	1040	10	-0.700000000000003	-0.100000000000001	36
1839	1040	11	8.6	-8.2	38
1840	1040	12	1.4	7.2	41
1841	1040	13	3.9	4.1	47
1842	1040	14	7.3	-6.3	48
1843	1040	15	2.09999999999999	1.09999999999999	58
1844	1040	16	-0.899999999999999	2.50000000000001	53
1845	1040	17	3.59999999999999	3.40000000000001	71
1846	1040	18	6.59999999999999	1.8	32
1847	1041	1	38.6	-14.2	61
1848	1041	2	26.1	-13.3	49
1849	1041	3	32.8	-16.6	35
1850	1041	4	49.6	-14.6	34
1851	1041	5	53.6	-8.59999999999999	31
1852	1041	6	46.4	-4	51
1853	1041	7	44.8	-13	64
1854	1041	8	32.6	-13	60
1855	1041	9	53.3	4.7	54
1856	1041	10	47.5	-7.9	93
1857	1041	11	33.2	-12	52
1858	1041	12	35.1	-8.7	74
1859	1041	13	34.9	-12.5	64
1860	1041	14	54.4	-7.4	56
1861	1041	15	25.7	-3.7	52
1862	1041	16	32.8	-5.8	36
1863	1041	17	37.4	-15	41
1864	1041	18	46	-4.8	38
1865	1041	19	42.6	-11.6	41
1866	1041	20	36.7	-7.5	47
1867	1041	21	31	-7.8	44
1868	1041	22	43.2	-3.6	35
1869	1041	23	66.7	5.50000000000001	38
1870	1041	24	51.9	6.5	36
1871	1041	25	55.5	17.9	33
1872	1041	26	11.7	-12.1	34
1873	1041	27	17.2	-4.4	25
1874	1041	28	24	-8	28
1875	1041	29	43.4	-8.6	38
1876	1041	30	44.2	-7.6	38
1877	1041	31	53.7	0.899999999999999	22
1878	1041	32	40.9	-14.9	28
1879	1041	33	38.4	-8.2	50
1880	1041	34	39.3	-7.1	47
1881	1041	35	51	-7.105427357601e-15	32
1882	1041	36	43.7	-4.5	37
1883	1041	37	45.9	0.299999999999997	53
1884	1041	38	45	-0.600000000000001	57
1885	1041	39	49.2	-6.2	57
1886	1041	40	50	-5.2	50
1887	1041	41	48	-4	72
1888	1041	42	43.3	-0.899999999999999	41
1889	1041	43	50.7	-7.3	49
1890	1041	44	35.7	-11.7	48
1891	1041	45	34.9	-7.1	44
1892	1041	46	31.1	-4.9	34
1893	1041	47	38	-7.2	41
1894	1041	48	45.5	-2.1	51
1895	1041	49	43.3	-9.7	45
1896	1041	50	24.3	-14.7	36
1897	1041	51	42.2	-5.6	47
1898	1041	52	44.4	1.8	46
1899	1041	53	40.3	-5.5	50
1900	1041	54	40	-5.2	52
1901	1041	55	31.6	-0.600000000000001	47
1902	1041	56	49.3	-4.1	42
1903	1041	57	38.6	-2	40
1904	1041	58	38.7	-1.9	48
1905	1041	59	34.5	5.3	40
1906	1041	60	47.4	-4.6	36
1907	1041	61	32.3	-3.90000000000001	50
1908	1042	1	44.7	-2.1	31
1909	1042	2	41.1	5.7	51
1910	1042	3	27.7	-2.7	64
1911	1042	4	57.4	-10.2	60
1912	1042	5	74.2	6.2	54
1913	1042	6	47.6	-9.6	93
1914	1042	7	53.5	-10.7	52
1915	1042	8	54	3.39999999999999	74
1916	1042	9	63.9	-2.7	64
1917	1042	10	77.8	3.59999999999999	56
1918	1042	11	73.7	-1.7	52
1919	1042	12	78.4	5.99999999999999	36
1920	1042	13	67	-6.19999999999999	41
1921	1042	14	24.1	19.3	38
1922	1042	15	48.7	-0.700000000000003	41
1923	1042	16	50.9	-4.1	47
1924	1042	17	55.2	18.6	48
1925	1042	18	66.9	-10.1	58
1926	1042	19	70.2	-6.2	53
1927	1042	20	62.4	-15	71
1928	1042	21	60.4	-4.59999999999999	32
1929	1042	22	64.1	-5.1	37
1930	1042	23	43.7	3.7	53
1931	1042	24	62.5	0.899999999999999	57
1932	1042	25	50.7	-3.3	57
1933	1042	26	42.8	-6.8	50
1934	1042	27	26.9	-8.3	33
1935	1042	28	24	-4.40000000000001	64
1936	1042	29	48.1	3.49999999999999	32
1937	1042	30	40.7	-0.100000000000001	69
1938	1042	31	14.5	-18.3	75
1939	1042	32	59	-1.40000000000001	67
1940	1042	33	55.3	-4.49999999999999	47
1941	1042	34	76	3.59999999999999	28
1942	1042	35	69.4	-1.6	30
1943	1042	36	70.1	-1.5	27
1944	1042	37	60.4	0	24
1945	1042	38	78.6	-10.4	51
1946	1042	39	59	3.4	65
1947	1042	40	66.4	-2.99999999999999	31
1948	1042	41	54.1	-3.9	33
1949	1042	42	65.5	1.5	42
1950	1042	43	47.1	-2.3	44
1951	1042	44	54.9	-1.3	42
1952	1042	45	73.3	-1.5	44
1953	1042	46	24	-10.2	47
1954	1042	47	51.9	-5.9	41
1955	1042	48	63.4	-2	37
1956	1042	49	48.1	10.7	43
1957	1042	50	47	13.8	54
1958	1042	51	43.2	1.8	47
1959	1042	52	65.3	6.9	39
1960	1042	53	48.3	0.700000000000003	39
1961	1042	54	39.9	10.1	38
1962	1042	55	61.1	5.5	72
1963	1042	56	58.7	1.5	41
1964	1042	57	64.1	-2.1	49
1965	1042	58	68.8	3.6	48
1966	1042	59	87.2	5.2	44
1967	1042	60	60	2.8	34
1968	1043	1	36.3	-5.09999999999999	84
1969	1043	2	30.4	-2.2	43
1970	1043	3	34.9	2.9	58
1971	1043	4	69.9	-25.5	61
1972	1043	5	56.2	4.8	105
1973	1043	6	55.1	-11.7	46
1974	1043	7	23.1	-24.9	93
1975	1043	8	42.2	-12.8	54
1976	1043	9	-29.5	9.7	48
1977	1043	10	18	-15	41
1978	1043	11	33.9	5.1	NA
1979	1043	12	-12.2	-7.2	38
1980	1043	13	61.9	-10.5	39
1981	1043	14	10.1	-28.7	34
1982	1043	15	20.7	-2.3	47
1983	1043	16	13.5	4.3	51
1984	1043	17	15.2	-5.8	47
1985	1043	18	7.4	14.6	32
1986	1043	19	0.799999999999997	-11	34
1987	1043	20	9.8	5.2	33
1988	1043	21	-17	9.6	44
1989	1043	22	-36.7	2.7	44
1990	1044	1	70	-7.60000000000001	31
1991	1044	2	72.7	-3.09999999999999	51
1992	1044	3	81	-2.40000000000001	64
1993	1044	4	75.4	-0.399999999999999	60
1994	1044	5	58.1	19.3	56
1995	1044	6	57.4	8.6	54
1996	1044	7	89.3	0.100000000000009	93
1997	1044	8	45.3	2.7	52
1998	1044	9	26.3	10.1	64
1999	1044	10	24.2	13.8	56
[truncated: 6,558 more rows]
